# Supplementary material for: Alarming findings of psycho-socio-spiritual interventions on physical, mental, and social health for children with cancer and their families in low- and middle-income countries: a meta-analysis
Source: Front Psychiatry. 2025 Apr 28;16:1533599. doi: 10.3389/fpsyt.2025.1533599 (PMC12068859; doi:10.3389/fpsyt.2025.1533599)
Supplement: Supplementary Figure 1 — Comparison between the observed (blue curve) and true effect (red curve) sizes assuming a normal distribution of the population. The prediction interval that reflects the heterogeneity of the true effect showed a wide dispersion of effect size. [file SupplementaryFile1.zip]

Archive with 9 entries (9 files):
- Supplementary Figure 2.tif
- Supplementary Figure 1.tif
- Appendix C.ZIP
- Appendix B.docx
- Appendix A.docx
- Supplementary Figure 5.tif
- Supplementary Figure 6.tif
- Supplementary Figure 4.tif
- Supplementary Figure 3.tif
